# Supplementary material for: PtBiCoAgSn Multi-Component Alloy Electrocatalysts Enhancing the Oxidation of Ethylene Glycol to Value-Added C2 Products
Source: Molecules. 2025 Sep 24;30(19):3872. doi: 10.3390/molecules30193872 (PMC12526256; doi:10.3390/molecules30193872)
Supplement: Supplementary file 1 [file molecules-30-03872-s001.zip]

Archive with 1 entries (1 files):
- molecules-3816594-supplementary.pdf
